# Supplementary material for: Machine-Learning-Based Prediction of 1-Year Arrhythmia Recurrence after Ventricular Tachycardia Ablation in Patients with Structural Heart Disease
Source: Bioengineering (Basel). 2023 Dec 1;10(12):1386. doi: 10.3390/bioengineering10121386 (PMC10740977; doi:10.3390/bioengineering10121386)
Supplement: Supplementary file 1 [file bioengineering-10-01386-s001.zip]

Archive with 1 entries (1 files):
- bioengineering-2668064-supplementary.pdf
